# Supplementary material for: Drug resistant Mycobacterium tuberculosis in Oman: resistance-conferring mutations and lineage diversity
Source: PeerJ. 2022 Jul 28;10:e13645. doi: 10.7717/peerj.13645 (PMC9339217; doi:10.7717/peerj.13645)
Supplement: Supplemental Information 4 [file peerj-10-13645-s004.xlsx]

## Sheet: Sheet1
Year	DST	DST profiles
2009	Sensitive	Sensitive
2009	Sensitive	Sensitive
2009	Sensitive	Sensitive
2009	Sensitive	Sensitive
2009	PolyR	PolyR
2009	Sensitive	Sensitive
2009	Sensitive	Sensitive
2009	Sensitive	Sensitive
2009	Sensitive	Sensitive
2009	MDR	MDR
2009	Mono-Resistant	INHR
2009	Sensitive	Sensitive
2009	Sensitive	Sensitive
2009	PolyR	PolyR
2009	Sensitive	Sensitive
2009	Sensitive	Sensitive
2009	Sensitive	Sensitive
2009	Mono-Resistant	SMR
2009	Sensitive	Sensitive
2009	Sensitive	Sensitive
2009	Sensitive	Sensitive
2009	Sensitive	Sensitive
2009	Sensitive	Sensitive
2009	Sensitive	Sensitive
2009	Sensitive	Sensitive
2009	MDR	MDR
2009	Sensitive	Sensitive
2009	Sensitive	Sensitive
2009	Sensitive	Sensitive
2009	Mono-Resistant	INHR
2009	Sensitive	Sensitive
2009	PolyR	PolyR
2009	Sensitive	Sensitive
2009	Sensitive	Sensitive
2009	Sensitive	Sensitive
2009	Sensitive	Sensitive
2009	Sensitive	Sensitive
2009	Sensitive	Sensitive
2009	MDR	MDR
2009	Sensitive	Sensitive
2009	Sensitive	Sensitive
2009	PolyR	PolyR
2009	Sensitive	Sensitive
2009	MDR	MDR
2009	Sensitive	Sensitive
2009	Sensitive	Sensitive
2009	Sensitive	Sensitive
2009	Sensitive	Sensitive
2009	Sensitive	Sensitive
2009	Sensitive	Sensitive
2009	Mono-Resistant	SMR
2009	Sensitive	Sensitive
2009	Sensitive	Sensitive
2009	Sensitive	Sensitive
2009	Sensitive	Sensitive
2009	Sensitive	Sensitive
2009	MDR	MDR
2009	Mono-Resistant	INHR
2009	Sensitive	Sensitive
2009	Sensitive	Sensitive
2009	Sensitive	Sensitive
2009	Mono-Resistant	INHR
2009	Sensitive	Sensitive
2009	Sensitive	Sensitive
2009	Sensitive	Sensitive
2009	Sensitive	Sensitive
2009	Sensitive	Sensitive
2009	Mono-Resistant	INHR
2009	Sensitive	Sensitive
2009	Sensitive	Sensitive
2009	Sensitive	Sensitive
2009	Sensitive	Sensitive
2009	Sensitive	Sensitive
2009	Sensitive	Sensitive
2009	Sensitive	Sensitive
2009	Sensitive	Sensitive
2009	MDR	MDR
2009	Sensitive	Sensitive
2009	Sensitive	Sensitive
2009	Sensitive	Sensitive
2009	Sensitive	Sensitive
2009	Sensitive	Sensitive
2009	Sensitive	Sensitive
2009	Mono-Resistant	PZAR
2009	Sensitive	Sensitive
2009	Sensitive	Sensitive
2009	Sensitive	Sensitive
2009	Sensitive	Sensitive
2009	Sensitive	Sensitive
2009	Mono-Resistant	INHR
2009	Sensitive	Sensitive
2009	Sensitive	Sensitive
2009	Sensitive	Sensitive
2009	Sensitive	Sensitive
2009	Sensitive	Sensitive
2009	Sensitive	Sensitive
2009	Sensitive	Sensitive
2009	Sensitive	Sensitive
2009	Sensitive	Sensitive
2009	Sensitive	Sensitive
2009	Mono-Resistant	INHR
2009	Sensitive	Sensitive
2009	Sensitive	Sensitive
2009	Sensitive	Sensitive
2009	Sensitive	Sensitive
2009	Sensitive	Sensitive
2009	Sensitive	Sensitive
2009	Sensitive	Sensitive
2009	Sensitive	Sensitive
2009	Sensitive	Sensitive
2009	Sensitive	Sensitive
2009	Sensitive	Sensitive
2009	Sensitive	Sensitive
2009	Sensitive	Sensitive
2009	Sensitive	Sensitive
2009	Sensitive	Sensitive
2009	Sensitive	Sensitive
2009	Sensitive	Sensitive
2009	Sensitive	Sensitive
2009	Sensitive	Sensitive
2009	Sensitive	Sensitive
2009	Mono-Resistant	SMR
2009	Sensitive	Sensitive
2009	Sensitive	Sensitive
2009	Sensitive	Sensitive
2009	Sensitive	Sensitive
2009	PolyR	PolyR
2009	Sensitive	Sensitive
2009	Sensitive	Sensitive
2009	Sensitive	Sensitive
2009	Sensitive	Sensitive
2009	Sensitive	Sensitive
2009	MDR	MDR
2009	Sensitive	Sensitive
2009	Sensitive	Sensitive
2009	Mono-Resistant	SMR
2009	Sensitive	Sensitive
2009	Sensitive	Sensitive
2009	Sensitive	Sensitive
2009	Sensitive	Sensitive
2009	Sensitive	Sensitive
2009	Sensitive	Sensitive
2009	Sensitive	Sensitive
2009	Sensitive	Sensitive
2009	Sensitive	Sensitive
2009	Sensitive	Sensitive
2009	Sensitive	Sensitive
2009	Sensitive	Sensitive
2009	Sensitive	Sensitive
2009	Sensitive	Sensitive
2009	Sensitive	Sensitive
2009	Sensitive	Sensitive
2009	Mono-Resistant	INHR
2009	Mono-Resistant	INHR
2009	Sensitive	Sensitive
2009	Mono-Resistant	PZAR
2009	Sensitive	Sensitive
2009	Mono-Resistant	INHR
2009	Sensitive	Sensitive
2009	Sensitive	Sensitive
2009	Sensitive	Sensitive
2009	Sensitive	Sensitive
2009	Sensitive	Sensitive
2009	Sensitive	Sensitive
2009	Sensitive	Sensitive
2009	Sensitive	Sensitive
2009	Mono-Resistant	INHR
2009	Sensitive	Sensitive
2009	Sensitive	Sensitive
2009	Sensitive	Sensitive
2009	Sensitive	Sensitive
2009	Sensitive	Sensitive
2009	Sensitive	Sensitive
2009	Sensitive	Sensitive
2009	Sensitive	Sensitive
2009	Sensitive	Sensitive
2009	Sensitive	Sensitive
2009	Sensitive	Sensitive
2009	Sensitive	Sensitive
2009	Sensitive	Sensitive
2009	Sensitive	Sensitive
2009	Sensitive	Sensitive
2009	Sensitive	Sensitive
2009	Sensitive	Sensitive
2009	Sensitive	Sensitive
2009	Sensitive	Sensitive
2009	Sensitive	Sensitive
2009	Mono-Resistant	INHR
2009	Sensitive	Sensitive
2009	Sensitive	Sensitive
2009	Sensitive	Sensitive
2009	Sensitive	Sensitive
2009	Sensitive	Sensitive
2009	Sensitive	Sensitive
2009	Sensitive	Sensitive
2009	Sensitive	Sensitive
2009	Sensitive	Sensitive
2009	Sensitive	Sensitive
2009	Sensitive	Sensitive
2009	Sensitive	Sensitive
2009	Sensitive	Sensitive
2009	Sensitive	Sensitive
2009	Mono-Resistant	SMR
2009	Sensitive	Sensitive
2009	Sensitive	Sensitive
2009	Sensitive	Sensitive
2009	Sensitive	Sensitive
2009	Sensitive	Sensitive
2009	Sensitive	Sensitive
2009	Sensitive	Sensitive
2009	PolyR	PolyR
2009	Sensitive	Sensitive
2009	Sensitive	Sensitive
2009	Sensitive	Sensitive
2009	Sensitive	Sensitive
2009	Sensitive	Sensitive
2009	Sensitive	Sensitive
2009	Sensitive	Sensitive
2009	Sensitive	Sensitive
2009	Sensitive	Sensitive
2009	Sensitive	Sensitive
2009	Sensitive	Sensitive
2009	Sensitive	Sensitive
2009	Sensitive	Sensitive
2009	Sensitive	Sensitive
2009	Sensitive	Sensitive
2009	Sensitive	Sensitive
2009	Mono-Resistant	INHR
2009	Sensitive	Sensitive
2009	Sensitive	Sensitive
2009	Sensitive	Sensitive
2009	Sensitive	Sensitive
2009	Sensitive	Sensitive
2009	Sensitive	Sensitive
2009	Sensitive	Sensitive
2009	Sensitive	Sensitive
2009	Sensitive	Sensitive
2009	Sensitive	Sensitive
2009	Sensitive	Sensitive
2009	MDR	MDR
2009	Sensitive	Sensitive
2009	Sensitive	Sensitive
2009	Sensitive	Sensitive
2009	Sensitive	Sensitive
2009	Sensitive	Sensitive
2009	Mono-Resistant	SMR
2009	Sensitive	Sensitive
2009	Sensitive	Sensitive
2010	Sensitive	Sensitive
2010	Sensitive	Sensitive
2010	MDR	MDR
2010	Sensitive	Sensitive
2010	Sensitive	Sensitive
2010	Sensitive	Sensitive
2010	Sensitive	Sensitive
2010	Sensitive	Sensitive
2010	Mono-Resistant	PZAR
2010	Sensitive	Sensitive
2010	Sensitive	Sensitive
2010	Sensitive	Sensitive
2010	Sensitive	Sensitive
2010	Sensitive	Sensitive
2010	Sensitive	Sensitive
2010	Sensitive	Sensitive
2010	Sensitive	Sensitive
2010	Sensitive	Sensitive
2010	Sensitive	Sensitive
2010	Sensitive	Sensitive
2010	Sensitive	Sensitive
2010	Sensitive	Sensitive
2010	Sensitive	Sensitive
2010	Sensitive	Sensitive
2010	Sensitive	Sensitive
2010	Sensitive	Sensitive
2010	Sensitive	Sensitive
2010	Sensitive	Sensitive
2010	Sensitive	Sensitive
2010	Sensitive	Sensitive
2010	Sensitive	Sensitive
2010	Sensitive	Sensitive
2010	Sensitive	Sensitive
2010	Sensitive	Sensitive
2010	PolyR	PolyR
2010	Mono-Resistant	INHR
2010	Sensitive	Sensitive
2010	Sensitive	Sensitive
2010	Sensitive	Sensitive
2010	Sensitive	Sensitive
2010	Sensitive	Sensitive
2010	Sensitive	Sensitive
2010	Sensitive	Sensitive
2010	Sensitive	Sensitive
2010	Sensitive	Sensitive
2010	Sensitive	Sensitive
2010	Sensitive	Sensitive
2010	Sensitive	Sensitive
2010	Sensitive	Sensitive
2010	Sensitive	Sensitive
2010	Sensitive	Sensitive
2010	Mono-Resistant	INHR
2010	Sensitive	Sensitive
2010	Sensitive	Sensitive
2010	PolyR	PolyR
2010	Sensitive	Sensitive
2010	Sensitive	Sensitive
2010	Sensitive	Sensitive
2010	Sensitive	Sensitive
2010	Sensitive	Sensitive
2010	Sensitive	Sensitive
2010	Sensitive	Sensitive
2010	Sensitive	Sensitive
2010	Sensitive	Sensitive
2010	Sensitive	Sensitive
2010	Sensitive	Sensitive
2010	Sensitive	Sensitive
2010	Sensitive	Sensitive
2010	Sensitive	Sensitive
2010	Sensitive	Sensitive
2010	Sensitive	Sensitive
2010	Sensitive	Sensitive
2010	Mono-Resistant	INHR
2010	Sensitive	Sensitive
2010	Sensitive	Sensitive
2010	Sensitive	Sensitive
2010	Sensitive	Sensitive
2010	Sensitive	Sensitive
2010	Mono-Resistant	SMR
2010	Sensitive	Sensitive
2010	Mono-Resistant	SMR
2010	Sensitive	Sensitive
2010	Sensitive	Sensitive
2010	Sensitive	Sensitive
2010	Sensitive	Sensitive
2010	Sensitive	Sensitive
2010	Mono-Resistant	INHR
2010	Sensitive	Sensitive
2010	Sensitive	Sensitive
2010	Sensitive	Sensitive
2010	Sensitive	Sensitive
2010	Sensitive	Sensitive
2010	Sensitive	Sensitive
2010	Mono-Resistant	INHR
2010	Mono-Resistant	INHR
2010	Sensitive	Sensitive
2010	Sensitive	Sensitive
2010	Sensitive	Sensitive
2010	Sensitive	Sensitive
2010	Sensitive	Sensitive
2010	Sensitive	Sensitive
2010	Sensitive	Sensitive
2010	Sensitive	Sensitive
2010	Sensitive	Sensitive
2010	Sensitive	Sensitive
2010	Sensitive	Sensitive
2010	Sensitive	Sensitive
2010	Sensitive	Sensitive
2010	Sensitive	Sensitive
2010	Sensitive	Sensitive
2010	Sensitive	Sensitive
2010	Sensitive	Sensitive
2010	Sensitive	Sensitive
2010	Sensitive	Sensitive
2010	Sensitive	Sensitive
2010	Sensitive	Sensitive
2010	Sensitive	Sensitive
2010	Sensitive	Sensitive
2010	Sensitive	Sensitive
2010	Sensitive	Sensitive
2010	Sensitive	Sensitive
2010	Sensitive	Sensitive
2010	Sensitive	Sensitive
2010	Sensitive	Sensitive
2010	Sensitive	Sensitive
2010	Sensitive	Sensitive
2010	Sensitive	Sensitive
2010	Sensitive	Sensitive
2010	Sensitive	Sensitive
2010	Sensitive	Sensitive
2010	Sensitive	Sensitive
2010	Sensitive	Sensitive
2010	Sensitive	Sensitive
2010	Mono-Resistant	INHR
2010	Sensitive	Sensitive
2010	Sensitive	Sensitive
2010	Sensitive	Sensitive
2010	Sensitive	Sensitive
2010	MDR	MDR
2010	Sensitive	Sensitive
2010	Sensitive	Sensitive
2010	Sensitive	Sensitive
2010	PolyR	PolyR
2010	Sensitive	Sensitive
2010	Sensitive	Sensitive
2010	Sensitive	Sensitive
2010	Sensitive	Sensitive
2010	PolyR	PolyR
2010	Mono-Resistant	SMR
2010	Sensitive	Sensitive
2010	Sensitive	Sensitive
2010	Sensitive	Sensitive
2010	Sensitive	Sensitive
2010	Sensitive	Sensitive
2010	Sensitive	Sensitive
2010	Mono-Resistant	SMR
2010	Sensitive	Sensitive
2010	Sensitive	Sensitive
2010	Sensitive	Sensitive
2010	Sensitive	Sensitive
2010	Sensitive	Sensitive
2010	Sensitive	Sensitive
2010	Sensitive	Sensitive
2010	Sensitive	Sensitive
2010	Sensitive	Sensitive
2010	Sensitive	Sensitive
2010	Sensitive	Sensitive
2010	Mono-Resistant	INHR
2010	PolyR	PolyR
2010	Sensitive	Sensitive
2010	Sensitive	Sensitive
2010	Sensitive	Sensitive
2010	Sensitive	Sensitive
2010	Sensitive	Sensitive
2010	Sensitive	Sensitive
2010	Sensitive	Sensitive
2010	Sensitive	Sensitive
2010	Sensitive	Sensitive
2010	Sensitive	Sensitive
2010	Sensitive	Sensitive
2010	Sensitive	Sensitive
2010	Sensitive	Sensitive
2010	Sensitive	Sensitive
2010	Sensitive	Sensitive
2010	Sensitive	Sensitive
2010	Sensitive	Sensitive
2010	Sensitive	Sensitive
2010	Sensitive	Sensitive
2010	Sensitive	Sensitive
2010	Sensitive	Sensitive
2010	Sensitive	Sensitive
2010	Sensitive	Sensitive
2010	Sensitive	Sensitive
2010	Sensitive	Sensitive
2010	Sensitive	Sensitive
2010	Sensitive	Sensitive
2010	Sensitive	Sensitive
2010	Sensitive	Sensitive
2010	Sensitive	Sensitive
2010	Sensitive	Sensitive
2010	Sensitive	Sensitive
2010	Sensitive	Sensitive
2010	Mono-Resistant	INHR
2010	Mono-Resistant	RIFR
2010	Sensitive	Sensitive
2010	Sensitive	Sensitive
2010	Sensitive	Sensitive
2010	Sensitive	Sensitive
2010	Sensitive	Sensitive
2010	Sensitive	Sensitive
2010	Sensitive	Sensitive
2010	Sensitive	Sensitive
2010	Sensitive	Sensitive
2010	Sensitive	Sensitive
2010	Sensitive	Sensitive
2010	Mono-Resistant	INHR
2010	Sensitive	Sensitive
2010	Sensitive	Sensitive
2010	Sensitive	Sensitive
2010	Sensitive	Sensitive
2010	Sensitive	Sensitive
2010	Sensitive	Sensitive
2010	Mono-Resistant	SMR
2010	MDR	MDR
2010	Sensitive	Sensitive
2010	Sensitive	Sensitive
2010	Sensitive	Sensitive
2010	Sensitive	Sensitive
2011	Mono-Resistant	SMR
2011	Sensitive	Sensitive
2011	Sensitive	Sensitive
2011	Sensitive	Sensitive
2011	Sensitive	Sensitive
2011	Sensitive	Sensitive
2011	Sensitive	Sensitive
2011	Sensitive	Sensitive
2011	Sensitive	Sensitive
2011	Sensitive	Sensitive
2011	Sensitive	Sensitive
2011	Sensitive	Sensitive
2011	Sensitive	Sensitive
2011	Mono-Resistant	INHR
2011	Sensitive	Sensitive
2011	Sensitive	Sensitive
2011	Sensitive	Sensitive
2011	Sensitive	Sensitive
2011	Sensitive	Sensitive
2011	Sensitive	Sensitive
2011	Sensitive	Sensitive
2011	Sensitive	Sensitive
2011	Sensitive	Sensitive
2011	Sensitive	Sensitive
2011	Sensitive	Sensitive
2011	Sensitive	Sensitive
2011	Sensitive	Sensitive
2011	Mono-Resistant	PZAR
2011	Sensitive	Sensitive
2011	Sensitive	Sensitive
2011	Sensitive	Sensitive
2011	Sensitive	Sensitive
2011	Sensitive	Sensitive
2011	Sensitive	Sensitive
2011	Sensitive	Sensitive
2011	Sensitive	Sensitive
2011	Sensitive	Sensitive
2011	Sensitive	Sensitive
2011	Sensitive	Sensitive
2011	Sensitive	Sensitive
2011	Sensitive	Sensitive
2011	Sensitive	Sensitive
2011	Sensitive	Sensitive
2011	Sensitive	Sensitive
2011	Sensitive	Sensitive
2011	Sensitive	Sensitive
2011	Sensitive	Sensitive
2011	Sensitive	Sensitive
2011	Sensitive	Sensitive
2011	Sensitive	Sensitive
2011	Sensitive	Sensitive
2011	Sensitive	Sensitive
2011	Sensitive	Sensitive
2011	Sensitive	Sensitive
2011	Mono-Resistant	PZAR
2011	Sensitive	Sensitive
2011	Sensitive	Sensitive
2011	Sensitive	Sensitive
2011	Sensitive	Sensitive
2011	Sensitive	Sensitive
2011	Sensitive	Sensitive
2011	Sensitive	Sensitive
2011	Sensitive	Sensitive
2011	Sensitive	Sensitive
2011	Sensitive	Sensitive
2011	Sensitive	Sensitive
2011	Sensitive	Sensitive
2011	Sensitive	Sensitive
2011	Sensitive	Sensitive
2011	Mono-Resistant	PZAR
2011	Sensitive	Sensitive
2011	Sensitive	Sensitive
2011	Sensitive	Sensitive
2011	Sensitive	Sensitive
2011	Sensitive	Sensitive
2011	Sensitive	Sensitive
2011	Sensitive	Sensitive
2011	Sensitive	Sensitive
2011	Sensitive	Sensitive
2011	Sensitive	Sensitive
2011	Sensitive	Sensitive
2011	Sensitive	Sensitive
2011	Sensitive	Sensitive
2011	MDR	MDR
2011	Sensitive	Sensitive
2011	Mono-Resistant	PZAR
2011	Sensitive	Sensitive
2011	Sensitive	Sensitive
2011	PolyR	PolyR
2011	Sensitive	Sensitive
2011	Sensitive	Sensitive
2011	Sensitive	Sensitive
2011	Sensitive	Sensitive
2011	Sensitive	Sensitive
2011	Sensitive	Sensitive
2011	Sensitive	Sensitive
2011	Sensitive	Sensitive
2011	Sensitive	Sensitive
2011	Mono-Resistant	INHR
2011	Mono-Resistant	PZAR
2011	Sensitive	Sensitive
2011	Mono-Resistant	SMR
2011	Sensitive	Sensitive
2011	Sensitive	Sensitive
2011	Mono-Resistant	PZAR
2011	Sensitive	Sensitive
2011	Sensitive	Sensitive
2011	Mono-Resistant	PZAR
2011	Sensitive	Sensitive
2011	Sensitive	Sensitive
2011	Sensitive	Sensitive
2011	Sensitive	Sensitive
2011	Sensitive	Sensitive
2011	Sensitive	Sensitive
2011	Sensitive	Sensitive
2011	Sensitive	Sensitive
2011	Sensitive	Sensitive
2011	Mono-Resistant	SMR
2011	Sensitive	Sensitive
2011	Sensitive	Sensitive
2011	MDR	MDR
2011	Sensitive	Sensitive
2011	Mono-Resistant	SMR
2011	Sensitive	Sensitive
2011	Sensitive	Sensitive
2011	MDR	MDR
2011	Sensitive	Sensitive
2011	Sensitive	Sensitive
2011	Sensitive	Sensitive
2011	Sensitive	Sensitive
2011	Sensitive	Sensitive
2011	Sensitive	Sensitive
2011	Sensitive	Sensitive
2011	Sensitive	Sensitive
2011	Sensitive	Sensitive
2011	Sensitive	Sensitive
2011	Sensitive	Sensitive
2011	Sensitive	Sensitive
2011	Sensitive	Sensitive
2011	Sensitive	Sensitive
2011	PolyR	PolyR
2011	Sensitive	Sensitive
2011	Mono-Resistant	SMR
2011	Sensitive	Sensitive
2011	Mono-Resistant	SMR
2011	Sensitive	Sensitive
2011	Sensitive	Sensitive
2011	Sensitive	Sensitive
2011	Sensitive	Sensitive
2011	Mono-Resistant	PZAR
2011	Sensitive	Sensitive
2011	Sensitive	Sensitive
2011	Sensitive	Sensitive
2011	Sensitive	Sensitive
2011	Sensitive	Sensitive
2011	Sensitive	Sensitive
2011	Sensitive	Sensitive
2011	Sensitive	Sensitive
2011	Sensitive	Sensitive
2011	Sensitive	Sensitive
2011	Sensitive	Sensitive
2011	MDR	MDR
2011	Sensitive	Sensitive
2011	Sensitive	Sensitive
2011	Sensitive	Sensitive
2011	Sensitive	Sensitive
2011	Sensitive	Sensitive
2011	Sensitive	Sensitive
2011	Sensitive	Sensitive
2011	Sensitive	Sensitive
2011	Sensitive	Sensitive
2011	Mono-Resistant	INHR
2011	Sensitive	Sensitive
2011	Sensitive	Sensitive
2011	Sensitive	Sensitive
2011	Sensitive	Sensitive
2011	Sensitive	Sensitive
2011	Sensitive	Sensitive
2011	Sensitive	Sensitive
2011	Sensitive	Sensitive
2011	Sensitive	Sensitive
2011	Sensitive	Sensitive
2011	Sensitive	Sensitive
2011	Sensitive	Sensitive
2011	Sensitive	Sensitive
2011	Sensitive	Sensitive
2011	Sensitive	Sensitive
2011	Sensitive	Sensitive
2011	Sensitive	Sensitive
2011	Sensitive	Sensitive
2011	Sensitive	Sensitive
2011	Sensitive	Sensitive
2011	Sensitive	Sensitive
2011	Sensitive	Sensitive
2011	MDR	MDR
2011	Mono-Resistant	SMR
2011	Sensitive	Sensitive
2011	Sensitive	Sensitive
2011	Sensitive	Sensitive
2011	Sensitive	Sensitive
2011	Sensitive	Sensitive
2011	Sensitive	Sensitive
2011	Sensitive	Sensitive
2011	Sensitive	Sensitive
2011	Sensitive	Sensitive
2011	Sensitive	Sensitive
2011	Sensitive	Sensitive
2011	Sensitive	Sensitive
2011	Sensitive	Sensitive
2011	Sensitive	Sensitive
2011	Sensitive	Sensitive
2011	Sensitive	Sensitive
2011	Sensitive	Sensitive
2011	Sensitive	Sensitive
2011	Sensitive	Sensitive
2011	Sensitive	Sensitive
2011	Sensitive	Sensitive
2011	Sensitive	Sensitive
2011	Sensitive	Sensitive
2011	Sensitive	Sensitive
2011	Sensitive	Sensitive
2011	Sensitive	Sensitive
2011	Sensitive	Sensitive
2011	Sensitive	Sensitive
2011	Sensitive	Sensitive
2011	Sensitive	Sensitive
2011	Sensitive	Sensitive
2011	Sensitive	Sensitive
2011	Sensitive	Sensitive
2011	Sensitive	Sensitive
2011	Sensitive	Sensitive
2011	Sensitive	Sensitive
2011	Sensitive	Sensitive
2011	Sensitive	Sensitive
2011	Sensitive	Sensitive
2011	Sensitive	Sensitive
2011	Sensitive	Sensitive
2011	Sensitive	Sensitive
2011	Sensitive	Sensitive
2011	Sensitive	Sensitive
2011	Sensitive	Sensitive
2011	Sensitive	Sensitive
2011	Sensitive	Sensitive
2011	Sensitive	Sensitive
2011	Sensitive	Sensitive
2011	Mono-Resistant	INHR
2011	Sensitive	Sensitive
2011	Sensitive	Sensitive
2011	MDR	MDR
2011	Mono-Resistant	SMR
2011	Sensitive	Sensitive
2011	Sensitive	Sensitive
2011	Sensitive	Sensitive
2011	Sensitive	Sensitive
2011	Sensitive	Sensitive
2011	Sensitive	Sensitive
2011	Sensitive	Sensitive
2011	Sensitive	Sensitive
2011	Sensitive	Sensitive
2011	Sensitive	Sensitive
2011	Sensitive	Sensitive
2011	Sensitive	Sensitive
2011	Sensitive	Sensitive
2011	Mono-Resistant	INHR
2011	Sensitive	Sensitive
2011	Sensitive	Sensitive
2011	Sensitive	Sensitive
2011	Sensitive	Sensitive
2011	Sensitive	Sensitive
2011	Sensitive	Sensitive
2011	Sensitive	Sensitive
2011	Mono-Resistant	SMR
2011	Sensitive	Sensitive
2011	Sensitive	Sensitive
2011	Sensitive	Sensitive
2011	Sensitive	Sensitive
2012	Sensitive	Sensitive
2012	Sensitive	Sensitive
2012	Sensitive	Sensitive
2012	Sensitive	Sensitive
2012	Sensitive	Sensitive
2012	Sensitive	Sensitive
2012	Sensitive	Sensitive
2012	Sensitive	Sensitive
2012	Sensitive	Sensitive
2012	Sensitive	Sensitive
2012	Mono-Resistant	INHR
2012	Sensitive	Sensitive
2012	Sensitive	Sensitive
2012	Sensitive	Sensitive
2012	Sensitive	Sensitive
2012	Mono-Resistant	PZAR
2012	Sensitive	Sensitive
2012	Mono-Resistant	INHR
2012	Sensitive	Sensitive
2012	Sensitive	Sensitive
2012	Sensitive	Sensitive
2012	Sensitive	Sensitive
2012	Sensitive	Sensitive
2012	Sensitive	Sensitive
2012	Sensitive	Sensitive
2012	Sensitive	Sensitive
2012	Sensitive	Sensitive
2012	Sensitive	Sensitive
2012	Sensitive	Sensitive
2012	Sensitive	Sensitive
2012	Sensitive	Sensitive
2012	Sensitive	Sensitive
2012	Sensitive	Sensitive
2012	Mono-Resistant	INHR
2012	Sensitive	Sensitive
2012	Sensitive	Sensitive
2012	Sensitive	Sensitive
2012	Sensitive	Sensitive
2012	Sensitive	Sensitive
2012	Sensitive	Sensitive
2012	Sensitive	Sensitive
2012	Sensitive	Sensitive
2012	Sensitive	Sensitive
2012	Sensitive	Sensitive
2012	Sensitive	Sensitive
2012	Sensitive	Sensitive
2012	Sensitive	Sensitive
2012	Sensitive	Sensitive
2012	Sensitive	Sensitive
2012	Sensitive	Sensitive
2012	Sensitive	Sensitive
2012	Sensitive	Sensitive
2012	Sensitive	Sensitive
2012	Sensitive	Sensitive
2012	Sensitive	Sensitive
2012	Sensitive	Sensitive
2012	Sensitive	Sensitive
2012	Sensitive	Sensitive
2012	Sensitive	Sensitive
2012	Sensitive	Sensitive
2012	Sensitive	Sensitive
2012	Sensitive	Sensitive
2012	Sensitive	Sensitive
2012	Sensitive	Sensitive
2012	Sensitive	Sensitive
2012	Sensitive	Sensitive
2012	Sensitive	Sensitive
2012	Sensitive	Sensitive
2012	Sensitive	Sensitive
2012	Sensitive	Sensitive
2012	Sensitive	Sensitive
2012	Sensitive	Sensitive
2012	Sensitive	Sensitive
2012	Sensitive	Sensitive
2012	Sensitive	Sensitive
2012	Sensitive	Sensitive
2012	Sensitive	Sensitive
2012	Sensitive	Sensitive
2012	Sensitive	Sensitive
2012	Sensitive	Sensitive
2012	Sensitive	Sensitive
2012	MDR	MDR
2012	Sensitive	Sensitive
2012	Sensitive	Sensitive
2012	Sensitive	Sensitive
2012	Sensitive	Sensitive
2012	Sensitive	Sensitive
2012	Mono-Resistant	RIFR
2012	Sensitive	Sensitive
2012	Sensitive	Sensitive
2012	Sensitive	Sensitive
2012	Sensitive	Sensitive
2012	Sensitive	Sensitive
2012	Sensitive	Sensitive
2012	Sensitive	Sensitive
2012	Sensitive	Sensitive
2012	Sensitive	Sensitive
2012	Sensitive	Sensitive
2012	Sensitive	Sensitive
2012	Sensitive	Sensitive
2012	Sensitive	Sensitive
2012	Sensitive	Sensitive
2012	Sensitive	Sensitive
2012	Sensitive	Sensitive
2012	Sensitive	Sensitive
2012	Mono-Resistant	INHR
2012	Sensitive	Sensitive
2012	Sensitive	Sensitive
2012	Sensitive	Sensitive
2012	Mono-Resistant	SMR
2012	Sensitive	Sensitive
2012	Sensitive	Sensitive
2012	Sensitive	Sensitive
2012	Mono-Resistant	SMR
2012	Sensitive	Sensitive
2012	Sensitive	Sensitive
2012	Sensitive	Sensitive
2012	Sensitive	Sensitive
2012	Sensitive	Sensitive
2012	Mono-Resistant	INHR
2012	Sensitive	Sensitive
2012	Sensitive	Sensitive
2012	Sensitive	Sensitive
2012	Sensitive	Sensitive
2012	Sensitive	Sensitive
2012	Sensitive	Sensitive
2012	Sensitive	Sensitive
2012	Sensitive	Sensitive
2012	Sensitive	Sensitive
2012	Sensitive	Sensitive
2012	Sensitive	Sensitive
2012	Sensitive	Sensitive
2012	Sensitive	Sensitive
2012	Mono-Resistant	INHR
2012	MDR	MDR
2012	Sensitive	Sensitive
2012	Sensitive	Sensitive
2012	Sensitive	Sensitive
2012	Sensitive	Sensitive
2012	Sensitive	Sensitive
2012	Sensitive	Sensitive
2012	Sensitive	Sensitive
2012	Sensitive	Sensitive
2012	Sensitive	Sensitive
2012	Sensitive	Sensitive
2012	Sensitive	Sensitive
2012	Sensitive	Sensitive
2012	Mono-Resistant	INHR
2012	Sensitive	Sensitive
2012	Sensitive	Sensitive
2012	Sensitive	Sensitive
2012	Sensitive	Sensitive
2012	MDR	MDR
2012	PolyR	PolyR
2012	Sensitive	Sensitive
2012	Sensitive	Sensitive
2012	Sensitive	Sensitive
2012	Sensitive	Sensitive
2012	Sensitive	Sensitive
2012	Sensitive	Sensitive
2012	Sensitive	Sensitive
2012	Sensitive	Sensitive
2012	Sensitive	Sensitive
2012	Sensitive	Sensitive
2012	Sensitive	Sensitive
2012	Sensitive	Sensitive
2012	Sensitive	Sensitive
2012	Sensitive	Sensitive
2012	PolyR	PolyR
2012	Sensitive	Sensitive
2012	Sensitive	Sensitive
2012	Sensitive	Sensitive
2012	Sensitive	Sensitive
2012	Sensitive	Sensitive
2012	Sensitive	Sensitive
2012	Sensitive	Sensitive
2012	Sensitive	Sensitive
2012	Sensitive	Sensitive
2012	Sensitive	Sensitive
2012	Sensitive	Sensitive
2012	Sensitive	Sensitive
2012	Sensitive	Sensitive
2012	Sensitive	Sensitive
2012	Sensitive	Sensitive
2012	Sensitive	Sensitive
2012	Sensitive	Sensitive
2012	Sensitive	Sensitive
2012	Sensitive	Sensitive
2012	Sensitive	Sensitive
2012	Sensitive	Sensitive
2012	Sensitive	Sensitive
2012	Sensitive	Sensitive
2012	Sensitive	Sensitive
2012	Sensitive	Sensitive
2012	Sensitive	Sensitive
2012	Sensitive	Sensitive
2012	Sensitive	Sensitive
2012	Sensitive	Sensitive
2012	Sensitive	Sensitive
2012	Sensitive	Sensitive
2012	Sensitive	Sensitive
2012	Sensitive	Sensitive
2012	Sensitive	Sensitive
2012	Sensitive	Sensitive
2012	Sensitive	Sensitive
2012	Sensitive	Sensitive
2012	Sensitive	Sensitive
2012	Sensitive	Sensitive
2012	Sensitive	Sensitive
2012	Sensitive	Sensitive
2012	Sensitive	Sensitive
2012	Sensitive	Sensitive
2012	Sensitive	Sensitive
2012	Sensitive	Sensitive
2012	Sensitive	Sensitive
2012	Sensitive	Sensitive
2012	Sensitive	Sensitive
2012	Sensitive	Sensitive
2012	MDR	MDR
2012	Sensitive	Sensitive
2012	Sensitive	Sensitive
2012	Sensitive	Sensitive
2012	Sensitive	Sensitive
2012	Sensitive	Sensitive
2012	Sensitive	Sensitive
2012	Sensitive	Sensitive
2012	Sensitive	Sensitive
2012	Mono-Resistant	SMR
2012	Sensitive	Sensitive
2012	Sensitive	Sensitive
2012	Sensitive	Sensitive
2012	Sensitive	Sensitive
2012	Mono-Resistant	SMR
2012	Sensitive	Sensitive
2012	Sensitive	Sensitive
2012	Sensitive	Sensitive
2012	Sensitive	Sensitive
2012	Sensitive	Sensitive
2012	Sensitive	Sensitive
2012	Sensitive	Sensitive
2012	Sensitive	Sensitive
2012	Sensitive	Sensitive
2012	Mono-Resistant	PZAR
2012	Sensitive	Sensitive
2012	Sensitive	Sensitive
2012	Sensitive	Sensitive
2012	Sensitive	Sensitive
2012	Sensitive	Sensitive
2012	Sensitive	Sensitive
2012	Sensitive	Sensitive
2012	Sensitive	Sensitive
2012	Mono-Resistant	PZAR
2012	Sensitive	Sensitive
2012	Sensitive	Sensitive
2012	Sensitive	Sensitive
2012	Sensitive	Sensitive
2012	MDR	MDR
2012	Sensitive	Sensitive
2012	Sensitive	Sensitive
2012	Sensitive	Sensitive
2012	Sensitive	Sensitive
2012	Sensitive	Sensitive
2012	Sensitive	Sensitive
2012	Sensitive	Sensitive
2012	Sensitive	Sensitive
2012	Sensitive	Sensitive
2012	Sensitive	Sensitive
2012	Sensitive	Sensitive
2012	Sensitive	Sensitive
2012	Sensitive	Sensitive
2012	Sensitive	Sensitive
2012	Sensitive	Sensitive
2012	Sensitive	Sensitive
2012	Sensitive	Sensitive
2012	Sensitive	Sensitive
2012	Mono-Resistant	SMR
2012	Sensitive	Sensitive
2012	MDR	MDR
2012	Sensitive	Sensitive
2012	PolyR	PolyR
2012	Mono-Resistant	INHR
2012	MDR	MDR
2012	Mono-Resistant	INHR
2012	Mono-Resistant	INHR
2012	PolyR	PolyR
2012	MDR	MDR
2012	Mono-Resistant	INHR
2012	Mono-Resistant	INHR
2013	Sensitive	Sensitive
2013	Sensitive	Sensitive
2013	Sensitive	Sensitive
2013	Sensitive	Sensitive
2013	Sensitive	Sensitive
2013	Sensitive	Sensitive
2013	Sensitive	Sensitive
2013	Sensitive	Sensitive
2013	Sensitive	Sensitive
2013	Sensitive	Sensitive
2013	Sensitive	Sensitive
2013	Sensitive	Sensitive
2013	Sensitive	Sensitive
2013	Sensitive	Sensitive
2013	Sensitive	Sensitive
2013	Sensitive	Sensitive
2013	Sensitive	Sensitive
2013	Sensitive	Sensitive
2013	Sensitive	Sensitive
2013	MDR	MDR
2013	Sensitive	Sensitive
2013	Sensitive	Sensitive
2013	Sensitive	Sensitive
2013	Sensitive	Sensitive
2013	Sensitive	Sensitive
2013	Sensitive	Sensitive
2013	Sensitive	Sensitive
2013	Sensitive	Sensitive
2013	Sensitive	Sensitive
2013	Mono-Resistant	INHR
2013	Sensitive	Sensitive
2013	Mono-Resistant	INHR
2013	Sensitive	Sensitive
2013	Sensitive	Sensitive
2013	Sensitive	Sensitive
2013	Sensitive	Sensitive
2013	Sensitive	Sensitive
2013	Sensitive	Sensitive
2013	Sensitive	Sensitive
2013	Sensitive	Sensitive
2013	Sensitive	Sensitive
2013	Sensitive	Sensitive
2013	Sensitive	Sensitive
2013	Sensitive	Sensitive
2013	Sensitive	Sensitive
2013	Sensitive	Sensitive
2013	Sensitive	Sensitive
2013	Mono-Resistant	SMR
2013	Sensitive	Sensitive
2013	Sensitive	Sensitive
2013	Sensitive	Sensitive
2013	Sensitive	Sensitive
2013	Sensitive	Sensitive
2013	Sensitive	Sensitive
2013	Sensitive	Sensitive
2013	Sensitive	Sensitive
2013	Sensitive	Sensitive
2013	Sensitive	Sensitive
2013	Sensitive	Sensitive
2013	Sensitive	Sensitive
2013	Sensitive	Sensitive
2013	Sensitive	Sensitive
2013	Sensitive	Sensitive
2013	Sensitive	Sensitive
2013	Sensitive	Sensitive
2013	Sensitive	Sensitive
2013	Mono-Resistant	SMR
2013	Sensitive	Sensitive
2013	Sensitive	Sensitive
2013	Sensitive	Sensitive
2013	Sensitive	Sensitive
2013	MDR	MDR
2013	Sensitive	Sensitive
2013	Sensitive	Sensitive
2013	Mono-Resistant	SMR
2013	Sensitive	Sensitive
2013	Sensitive	Sensitive
2013	Sensitive	Sensitive
2013	Mono-Resistant	SMR
2013	Sensitive	Sensitive
2013	Sensitive	Sensitive
2013	Sensitive	Sensitive
2013	Sensitive	Sensitive
2013	Sensitive	Sensitive
2013	Sensitive	Sensitive
2013	Sensitive	Sensitive
2013	Mono-Resistant	SMR
2013	Sensitive	Sensitive
2013	Sensitive	Sensitive
2013	MDR	MDR
2013	MDR	MDR
2013	Sensitive	Sensitive
2013	Sensitive	Sensitive
2013	Sensitive	Sensitive
2013	MDR	MDR
2013	Sensitive	Sensitive
2013	Sensitive	Sensitive
2013	Sensitive	Sensitive
2013	Sensitive	Sensitive
2013	Sensitive	Sensitive
2013	Sensitive	Sensitive
2013	Sensitive	Sensitive
2013	Mono-Resistant	PZAR
2013	Sensitive	Sensitive
2013	Mono-Resistant	INHR
2013	Mono-Resistant	INHR
2013	Sensitive	Sensitive
2013	Sensitive	Sensitive
2013	Sensitive	Sensitive
2013	Sensitive	Sensitive
2013	Sensitive	Sensitive
2013	Sensitive	Sensitive
2013	Mono-Resistant	PZAR
2013	Sensitive	Sensitive
2013	Mono-Resistant	PZAR
2013	Mono-Resistant	INHR
2013	Sensitive	Sensitive
2013	Sensitive	Sensitive
2013	Sensitive	Sensitive
2013	Sensitive	Sensitive
2013	Sensitive	Sensitive
2013	Mono-Resistant	INHR
2013	Sensitive	Sensitive
2013	Sensitive	Sensitive
2013	Sensitive	Sensitive
2013	PolyR	PolyR
2013	Sensitive	Sensitive
2013	Sensitive	Sensitive
2013	Mono-Resistant	INHR
2013	Sensitive	Sensitive
2013	Sensitive	Sensitive
2013	Sensitive	Sensitive
2013	Sensitive	Sensitive
2013	Sensitive	Sensitive
2013	Sensitive	Sensitive
2013	Mono-Resistant	INHR
2013	Sensitive	Sensitive
2013	Sensitive	Sensitive
2013	Sensitive	Sensitive
2013	Sensitive	Sensitive
2013	Sensitive	Sensitive
2013	Sensitive	Sensitive
2013	Sensitive	Sensitive
2013	Sensitive	Sensitive
2013	PolyR	PolyR
2013	Sensitive	Sensitive
2013	Sensitive	Sensitive
2013	Sensitive	Sensitive
2013	Sensitive	Sensitive
2013	Sensitive	Sensitive
2013	Sensitive	Sensitive
2013	Mono-Resistant	INHR
2013	Sensitive	Sensitive
2013	Sensitive	Sensitive
2013	Mono-Resistant	INHR
2013	Sensitive	Sensitive
2013	Sensitive	Sensitive
2013	Sensitive	Sensitive
2013	Sensitive	Sensitive
2013	Sensitive	Sensitive
2013	Sensitive	Sensitive
2013	Sensitive	Sensitive
2013	Sensitive	Sensitive
2013	Sensitive	Sensitive
2013	Sensitive	Sensitive
2013	Mono-Resistant	PZAR
2013	Mono-Resistant	RIFR
2013	Sensitive	Sensitive
2013	Sensitive	Sensitive
2013	Sensitive	Sensitive
2013	Sensitive	Sensitive
2013	Sensitive	Sensitive
2013	Sensitive	Sensitive
2013	Sensitive	Sensitive
2013	Sensitive	Sensitive
2013	Sensitive	Sensitive
2013	Sensitive	Sensitive
2013	Sensitive	Sensitive
2013	Sensitive	Sensitive
2013	Sensitive	Sensitive
2013	Mono-Resistant	PZAR
2013	Sensitive	Sensitive
2013	Sensitive	Sensitive
2013	Sensitive	Sensitive
2013	Sensitive	Sensitive
2013	Sensitive	Sensitive
2013	Sensitive	Sensitive
2013	Sensitive	Sensitive
2013	Sensitive	Sensitive
2013	Sensitive	Sensitive
2013	Sensitive	Sensitive
2013	Sensitive	Sensitive
2013	Sensitive	Sensitive
2013	Sensitive	Sensitive
2013	Sensitive	Sensitive
2013	PolyR	PolyR
2013	Sensitive	Sensitive
2013	Mono-Resistant	SMR
2013	Mono-Resistant	INHR
2013	Mono-Resistant	INHR
2013	Sensitive	Sensitive
2013	Sensitive	Sensitive
2013	Mono-Resistant	SMR
2013	Sensitive	Sensitive
2013	Sensitive	Sensitive
2013	Sensitive	Sensitive
2013	Sensitive	Sensitive
2013	Sensitive	Sensitive
2013	Sensitive	Sensitive
2013	Sensitive	Sensitive
2013	Mono-Resistant	SMR
2013	Mono-Resistant	PZAR
2013	Sensitive	Sensitive
2013	Sensitive	Sensitive
2013	Sensitive	Sensitive
2013	Sensitive	Sensitive
2013	Mono-Resistant	INHR
2013	Sensitive	Sensitive
2013	Sensitive	Sensitive
2013	Sensitive	Sensitive
2013	Sensitive	Sensitive
2013	Sensitive	Sensitive
2013	Sensitive	Sensitive
2013	Sensitive	Sensitive
2013	MDR	MDR
2013	Sensitive	Sensitive
2013	Sensitive	Sensitive
2013	Mono-Resistant	INHR
2013	Sensitive	Sensitive
2013	Sensitive	Sensitive
2013	Sensitive	Sensitive
2013	Sensitive	Sensitive
2013	Sensitive	Sensitive
2013	Sensitive	Sensitive
2013	Sensitive	Sensitive
2013	Mono-Resistant	INHR
2013	Sensitive	Sensitive
2013	Mono-Resistant	INHR
2013	Sensitive	Sensitive
2013	Sensitive	Sensitive
2013	Sensitive	Sensitive
2013	Sensitive	Sensitive
2013	Sensitive	Sensitive
2013	Sensitive	Sensitive
2013	Sensitive	Sensitive
2013	Sensitive	Sensitive
2013	Sensitive	Sensitive
2013	Sensitive	Sensitive
2013	Sensitive	Sensitive
2013	Sensitive	Sensitive
2013	Sensitive	Sensitive
2013	Sensitive	Sensitive
2013	Mono-Resistant	SMR
2013	Sensitive	Sensitive
2013	Sensitive	Sensitive
2013	Sensitive	Sensitive
2013	Sensitive	Sensitive
2013	Mono-Resistant	SMR
2013	Sensitive	Sensitive
2013	Sensitive	Sensitive
2013	Sensitive	Sensitive
2013	Sensitive	Sensitive
2013	Sensitive	Sensitive
2013	Sensitive	Sensitive
2013	Sensitive	Sensitive
2013	Sensitive	Sensitive
2013	Sensitive	Sensitive
2013	Sensitive	Sensitive
2013	Sensitive	Sensitive
2013	Sensitive	Sensitive
2013	Sensitive	Sensitive
2013	Sensitive	Sensitive
2013	Sensitive	Sensitive
2014	Sensitive	Sensitive
2014	Sensitive	Sensitive
2014	Sensitive	Sensitive
2014	Sensitive	Sensitive
2014	Mono-Resistant	SMR
2014	MDR	MDR
2014	MDR	MDR
2014	Sensitive	Sensitive
2014	MDR	MDR
2014	Sensitive	Sensitive
2014	Sensitive	Sensitive
2014	Sensitive	Sensitive
2014	Sensitive	Sensitive
2014	Sensitive	Sensitive
2014	Sensitive	Sensitive
2014	Sensitive	Sensitive
2014	Sensitive	Sensitive
2014	Sensitive	Sensitive
2014	Sensitive	Sensitive
2014	Sensitive	Sensitive
2014	Sensitive	Sensitive
2014	Sensitive	Sensitive
2014	Sensitive	Sensitive
2014	Sensitive	Sensitive
2014	Sensitive	Sensitive
2014	MDR	MDR
2014	Sensitive	Sensitive
2014	Mono-Resistant	INHR
2014	Sensitive	Sensitive
2014	PolyR	PolyR
2014	Sensitive	Sensitive
2014	Sensitive	Sensitive
2014	Sensitive	Sensitive
2014	Sensitive	Sensitive
2014	Sensitive	Sensitive
2014	Sensitive	Sensitive
2014	Mono-Resistant	SMR
2014	Sensitive	Sensitive
2014	Sensitive	Sensitive
2014	Sensitive	Sensitive
2014	Sensitive	Sensitive
2014	Sensitive	Sensitive
2014	Sensitive	Sensitive
2014	Mono-Resistant	INHR
2014	Sensitive	Sensitive
2014	Sensitive	Sensitive
2014	Sensitive	Sensitive
2014	Sensitive	Sensitive
2014	Sensitive	Sensitive
2014	Sensitive	Sensitive
2014	Sensitive	Sensitive
2014	Mono-Resistant	SMR
2014	Mono-Resistant	INHR
2014	Sensitive	Sensitive
2014	Mono-Resistant	INHR
2014	Sensitive	Sensitive
2014	Sensitive	Sensitive
2014	Sensitive	Sensitive
2014	Sensitive	Sensitive
2014	Sensitive	Sensitive
2014	Sensitive	Sensitive
2014	Sensitive	Sensitive
2014	Sensitive	Sensitive
2014	Sensitive	Sensitive
2014	Mono-Resistant	PZAR
2014	Mono-Resistant	PZAR
2014	Sensitive	Sensitive
2014	Sensitive	Sensitive
2014	Sensitive	Sensitive
2014	Mono-Resistant	RIFR
2014	Sensitive	Sensitive
2014	Sensitive	Sensitive
2014	Sensitive	Sensitive
2014	Sensitive	Sensitive
2014	Sensitive	Sensitive
2014	Sensitive	Sensitive
2014	Sensitive	Sensitive
2014	Sensitive	Sensitive
2014	PolyR	PolyR
2014	Sensitive	Sensitive
2014	Sensitive	Sensitive
2014	Sensitive	Sensitive
2014	Sensitive	Sensitive
2014	Sensitive	Sensitive
2014	Sensitive	Sensitive
2014	Sensitive	Sensitive
2014	Sensitive	Sensitive
2014	Sensitive	Sensitive
2014	Sensitive	Sensitive
2014	Sensitive	Sensitive
2014	Sensitive	Sensitive
2014	Sensitive	Sensitive
2014	Sensitive	Sensitive
2014	Sensitive	Sensitive
2014	Sensitive	Sensitive
2014	Sensitive	Sensitive
2014	Sensitive	Sensitive
2014	Sensitive	Sensitive
2014	Sensitive	Sensitive
2014	Sensitive	Sensitive
2014	Sensitive	Sensitive
2014	Sensitive	Sensitive
2014	Sensitive	Sensitive
2014	Sensitive	Sensitive
2014	Sensitive	Sensitive
2014	Sensitive	Sensitive
2014	Sensitive	Sensitive
2014	Mono-Resistant	PZAR
2014	Sensitive	Sensitive
2014	Sensitive	Sensitive
2014	Sensitive	Sensitive
2014	Sensitive	Sensitive
2014	Sensitive	Sensitive
2014	Sensitive	Sensitive
2014	MDR	MDR
2014	Sensitive	Sensitive
2014	Sensitive	Sensitive
2014	Sensitive	Sensitive
2014	Sensitive	Sensitive
2014	Sensitive	Sensitive
2014	Sensitive	Sensitive
2014	Sensitive	Sensitive
2014	Sensitive	Sensitive
2014	Sensitive	Sensitive
2014	Sensitive	Sensitive
2014	MDR	MDR
2014	Sensitive	Sensitive
2014	Sensitive	Sensitive
2014	Sensitive	Sensitive
2014	Sensitive	Sensitive
2014	Sensitive	Sensitive
2014	Sensitive	Sensitive
2014	Sensitive	Sensitive
2014	Sensitive	Sensitive
2014	Sensitive	Sensitive
2014	Sensitive	Sensitive
2014	Sensitive	Sensitive
2014	Sensitive	Sensitive
2014	Sensitive	Sensitive
2014	Sensitive	Sensitive
2014	Sensitive	Sensitive
2014	Sensitive	Sensitive
2014	Sensitive	Sensitive
2014	Sensitive	Sensitive
2014	Sensitive	Sensitive
2014	Sensitive	Sensitive
2014	Sensitive	Sensitive
2014	Sensitive	Sensitive
2014	Mono-Resistant	SMR
2014	Sensitive	Sensitive
2014	PolyR	PolyR
2014	Sensitive	Sensitive
2014	Sensitive	Sensitive
2014	Sensitive	Sensitive
2014	Sensitive	Sensitive
2014	Mono-Resistant	INHR
2014	Mono-Resistant	PZAR
2014	Sensitive	Sensitive
2014	Sensitive	Sensitive
2014	Sensitive	Sensitive
2014	Sensitive	Sensitive
2014	PolyR	PolyR
2014	Sensitive	Sensitive
2014	Sensitive	Sensitive
2014	Sensitive	Sensitive
2014	Sensitive	Sensitive
2014	Sensitive	Sensitive
2014	Sensitive	Sensitive
2014	Mono-Resistant	PZAR
2014	Sensitive	Sensitive
2014	Sensitive	Sensitive
2014	Sensitive	Sensitive
2014	Sensitive	Sensitive
2014	Sensitive	Sensitive
2014	Mono-Resistant	INHR
2014	Sensitive	Sensitive
2014	Sensitive	Sensitive
2014	Mono-Resistant	INHR
2014	Sensitive	Sensitive
2014	MDR	MDR
2014	Sensitive	Sensitive
2014	Sensitive	Sensitive
2014	Sensitive	Sensitive
2014	Sensitive	Sensitive
2014	Sensitive	Sensitive
2014	Sensitive	Sensitive
2014	MDR	MDR
2014	Sensitive	Sensitive
2014	Sensitive	Sensitive
2014	MDR	MDR
2014	Sensitive	Sensitive
2014	Sensitive	Sensitive
2014	Sensitive	Sensitive
2014	Sensitive	Sensitive
2014	Sensitive	Sensitive
2014	Sensitive	Sensitive
2014	Sensitive	Sensitive
2014	Sensitive	Sensitive
2014	Sensitive	Sensitive
2014	Sensitive	Sensitive
2014	Sensitive	Sensitive
2014	Mono-Resistant	INHR
2014	Sensitive	Sensitive
2014	Sensitive	Sensitive
2014	Sensitive	Sensitive
2014	Mono-Resistant	PZAR
2014	Sensitive	Sensitive
2014	Sensitive	Sensitive
2014	Sensitive	Sensitive
2014	Sensitive	Sensitive
2014	Sensitive	Sensitive
2014	Sensitive	Sensitive
2014	Mono-Resistant	RIFR
2014	Sensitive	Sensitive
2014	Sensitive	Sensitive
2014	Sensitive	Sensitive
2014	Sensitive	Sensitive
2014	Sensitive	Sensitive
2014	Sensitive	Sensitive
2014	Sensitive	Sensitive
2014	Sensitive	Sensitive
2014	Sensitive	Sensitive
2014	Sensitive	Sensitive
2014	Sensitive	Sensitive
2014	Sensitive	Sensitive
2014	Sensitive	Sensitive
2014	Sensitive	Sensitive
2014	Sensitive	Sensitive
2014	Sensitive	Sensitive
2014	Sensitive	Sensitive
2014	Sensitive	Sensitive
2014	Sensitive	Sensitive
2014	Sensitive	Sensitive
2014	Sensitive	Sensitive
2014	Sensitive	Sensitive
2014	Sensitive	Sensitive
2014	Sensitive	Sensitive
2014	Sensitive	Sensitive
2014	Sensitive	Sensitive
2014	Sensitive	Sensitive
2014	MDR	MDR
2014	Mono-Resistant	INHR
2014	Sensitive	Sensitive
2014	Sensitive	Sensitive
2014	PolyR	PolyR
2014	Sensitive	Sensitive
2014	Sensitive	Sensitive
2014	Sensitive	Sensitive
2014	Sensitive	Sensitive
2014	Sensitive	Sensitive
2014	Sensitive	Sensitive
2014	Sensitive	Sensitive
2014	Sensitive	Sensitive
2014	Sensitive	Sensitive
2014	Sensitive	Sensitive
2014	Mono-Resistant	INHR
2014	PolyR	PolyR
2014	Sensitive	Sensitive
2014	Sensitive	Sensitive
2014	Sensitive	Sensitive
2014	Sensitive	Sensitive
2014	Sensitive	Sensitive
2014	Sensitive	Sensitive
2014	Sensitive	Sensitive
2014	Sensitive	Sensitive
2014	Sensitive	Sensitive
2014	Sensitive	Sensitive
2014	Sensitive	Sensitive
2014	Sensitive	Sensitive
2014	Sensitive	Sensitive
2014	Sensitive	Sensitive
2014	Sensitive	Sensitive
2014	Sensitive	Sensitive
2014	Sensitive	Sensitive
2014	Sensitive	Sensitive
2014	Sensitive	Sensitive
2014	Sensitive	Sensitive
2014	Sensitive	Sensitive
2014	Sensitive	Sensitive
2014	Sensitive	Sensitive
2014	Sensitive	Sensitive
2014	Sensitive	Sensitive
2014	Sensitive	Sensitive
2014	Sensitive	Sensitive
2015	Sensitive	Sensitive
2015	Sensitive	Sensitive
2015	Sensitive	Sensitive
2015	Sensitive	Sensitive
2015	Sensitive	Sensitive
2015	Sensitive	Sensitive
2015	Sensitive	Sensitive
2015	Sensitive	Sensitive
2015	Sensitive	Sensitive
2015	Sensitive	Sensitive
2015	Mono-Resistant	INHR
2015	Sensitive	Sensitive
2015	Sensitive	Sensitive
2015	Sensitive	Sensitive
2015	Sensitive	Sensitive
2015	Sensitive	Sensitive
2015	Sensitive	Sensitive
2015	Sensitive	Sensitive
2015	Sensitive	Sensitive
2015	Sensitive	Sensitive
2015	Sensitive	Sensitive
2015	MDR	MDR
2015	Sensitive	Sensitive
2015	Sensitive	Sensitive
2015	Sensitive	Sensitive
2015	Sensitive	Sensitive
2015	Sensitive	Sensitive
2015	Sensitive	Sensitive
2015	Sensitive	Sensitive
2015	Sensitive	Sensitive
2015	Sensitive	Sensitive
2015	Sensitive	Sensitive
2015	Sensitive	Sensitive
2015	Sensitive	Sensitive
2015	Sensitive	Sensitive
2015	Sensitive	Sensitive
2015	Sensitive	Sensitive
2015	Sensitive	Sensitive
2015	Sensitive	Sensitive
2015	Sensitive	Sensitive
2015	Mono-Resistant	INHR
2015	Sensitive	Sensitive
2015	Sensitive	Sensitive
2015	Sensitive	Sensitive
2015	Sensitive	Sensitive
2015	Sensitive	Sensitive
2015	Sensitive	Sensitive
2015	Sensitive	Sensitive
2015	PolyR	PolyR
2015	Sensitive	Sensitive
2015	Sensitive	Sensitive
2015	Sensitive	Sensitive
2015	Sensitive	Sensitive
2015	Sensitive	Sensitive
2015	Sensitive	Sensitive
2015	Sensitive	Sensitive
2015	Sensitive	Sensitive
2015	Sensitive	Sensitive
2015	Sensitive	Sensitive
2015	Sensitive	Sensitive
2015	Sensitive	Sensitive
2015	Sensitive	Sensitive
2015	Mono-Resistant	PZAR
2015	Sensitive	Sensitive
2015	Sensitive	Sensitive
2015	Sensitive	Sensitive
2015	Sensitive	Sensitive
2015	Sensitive	Sensitive
2015	Sensitive	Sensitive
2015	Mono-Resistant	INHR
2015	Mono-Resistant	PZAR
2015	Sensitive	Sensitive
2015	Sensitive	Sensitive
2015	Sensitive	Sensitive
2015	Sensitive	Sensitive
2015	Sensitive	Sensitive
2015	Sensitive	Sensitive
2015	Mono-Resistant	INHR
2015	Sensitive	Sensitive
2015	Sensitive	Sensitive
2015	Sensitive	Sensitive
2015	Sensitive	Sensitive
2015	Sensitive	Sensitive
2015	Sensitive	Sensitive
2015	Sensitive	Sensitive
2015	Sensitive	Sensitive
2015	Sensitive	Sensitive
2015	Sensitive	Sensitive
2015	Mono-Resistant	INHR
2015	Mono-Resistant	INHR
2015	MDR	MDR
2015	Sensitive	Sensitive
2015	Sensitive	Sensitive
2015	Sensitive	Sensitive
2015	Sensitive	Sensitive
2015	Sensitive	Sensitive
2015	Sensitive	Sensitive
2015	Sensitive	Sensitive
2015	Sensitive	Sensitive
2015	Sensitive	Sensitive
2015	Sensitive	Sensitive
2015	Sensitive	Sensitive
2015	Mono-Resistant	RIFR
2015	Sensitive	Sensitive
2015	MDR	MDR
2015	Sensitive	Sensitive
2015	Sensitive	Sensitive
2015	Sensitive	Sensitive
2015	Mono-Resistant	SMR
2015	Sensitive	Sensitive
2015	Sensitive	Sensitive
2015	Sensitive	Sensitive
2015	Sensitive	Sensitive
2015	Sensitive	Sensitive
2015	Mono-Resistant	RIFR
2015	Sensitive	Sensitive
2015	Sensitive	Sensitive
2015	Sensitive	Sensitive
2015	Sensitive	Sensitive
2015	Sensitive	Sensitive
2015	Sensitive	Sensitive
2015	Sensitive	Sensitive
2015	Sensitive	Sensitive
2015	Sensitive	Sensitive
2015	Sensitive	Sensitive
2015	Sensitive	Sensitive
2015	Sensitive	Sensitive
2015	Sensitive	Sensitive
2015	Sensitive	Sensitive
2015	Sensitive	Sensitive
2015	Sensitive	Sensitive
2015	Sensitive	Sensitive
2015	Sensitive	Sensitive
2015	Sensitive	Sensitive
2015	Sensitive	Sensitive
2015	Sensitive	Sensitive
2015	Sensitive	Sensitive
2015	Sensitive	Sensitive
2015	Sensitive	Sensitive
2015	Sensitive	Sensitive
2015	Sensitive	Sensitive
2015	Sensitive	Sensitive
2015	Sensitive	Sensitive
2015	Mono-Resistant	INHR
2015	Sensitive	Sensitive
2015	Sensitive	Sensitive
2015	Sensitive	Sensitive
2015	Sensitive	Sensitive
2015	Sensitive	Sensitive
2015	Sensitive	Sensitive
2015	Sensitive	Sensitive
2015	Sensitive	Sensitive
2015	Sensitive	Sensitive
2015	Sensitive	Sensitive
2015	Sensitive	Sensitive
2015	Sensitive	Sensitive
2015	Mono-Resistant	RIFR
2015	Sensitive	Sensitive
2015	Sensitive	Sensitive
2015	Sensitive	Sensitive
2015	Sensitive	Sensitive
2015	Sensitive	Sensitive
2015	Sensitive	Sensitive
2015	Sensitive	Sensitive
2015	Sensitive	Sensitive
2015	Sensitive	Sensitive
2015	Sensitive	Sensitive
2015	Sensitive	Sensitive
2015	Sensitive	Sensitive
2015	Sensitive	Sensitive
2015	Sensitive	Sensitive
2015	Sensitive	Sensitive
2015	Sensitive	Sensitive
2015	Sensitive	Sensitive
2015	Sensitive	Sensitive
2015	Sensitive	Sensitive
2015	Sensitive	Sensitive
2015	Sensitive	Sensitive
2015	Sensitive	Sensitive
2015	Sensitive	Sensitive
2015	Sensitive	Sensitive
2015	Sensitive	Sensitive
2015	Sensitive	Sensitive
2015	Sensitive	Sensitive
2015	Sensitive	Sensitive
2015	Sensitive	Sensitive
2015	Sensitive	Sensitive
2015	Sensitive	Sensitive
2015	Sensitive	Sensitive
2015	Sensitive	Sensitive
2015	Sensitive	Sensitive
2015	Sensitive	Sensitive
2015	Sensitive	Sensitive
2015	Sensitive	Sensitive
2015	Mono-Resistant	SMR
2015	Sensitive	Sensitive
2015	Sensitive	Sensitive
2015	Sensitive	Sensitive
2015	Sensitive	Sensitive
2015	Sensitive	Sensitive
2015	Sensitive	Sensitive
2015	Sensitive	Sensitive
2015	Sensitive	Sensitive
2015	Sensitive	Sensitive
2015	Sensitive	Sensitive
2015	Sensitive	Sensitive
2015	Sensitive	Sensitive
2015	Mono-Resistant	PZAR
2015	Sensitive	Sensitive
2015	Sensitive	Sensitive
2015	Sensitive	Sensitive
2015	Mono-Resistant	PZAR
2015	Sensitive	Sensitive
2015	MDR	MDR
2015	Sensitive	Sensitive
2015	Sensitive	Sensitive
2015	Sensitive	Sensitive
2015	Sensitive	Sensitive
2015	Mono-Resistant	INHR
2015	Sensitive	Sensitive
2015	Sensitive	Sensitive
2015	Sensitive	Sensitive
2015	Sensitive	Sensitive
2015	Sensitive	Sensitive
2015	Sensitive	Sensitive
2015	Sensitive	Sensitive
2015	Mono-Resistant	SMR
2015	Sensitive	Sensitive
2015	Sensitive	Sensitive
2015	Sensitive	Sensitive
2015	MDR	MDR
2015	Sensitive	Sensitive
2015	Sensitive	Sensitive
2015	Sensitive	Sensitive
2015	Sensitive	Sensitive
2015	Sensitive	Sensitive
2015	Sensitive	Sensitive
2015	Mono-Resistant	PZAR
2015	Sensitive	Sensitive
2015	Sensitive	Sensitive
2015	Sensitive	Sensitive
2015	PolyR	PolyR
2015	PolyR	PolyR
2015	PolyR	PolyR
2015	Sensitive	Sensitive
2015	Sensitive	Sensitive
2015	Sensitive	Sensitive
2015	Sensitive	Sensitive
2015	Sensitive	Sensitive
2015	Sensitive	Sensitive
2015	Sensitive	Sensitive
2015	Sensitive	Sensitive
2015	Sensitive	Sensitive
2015	Sensitive	Sensitive
2015	Sensitive	Sensitive
2015	Sensitive	Sensitive
2015	MDR	MDR
2015	Mono-Resistant	PZAR
2015	Sensitive	Sensitive
2015	Sensitive	Sensitive
2015	Sensitive	Sensitive
2016	Sensitive	Sensitive
2016	Mono-Resistant	PZAR
2016	Sensitive	Sensitive
2016	Sensitive	Sensitive
2016	Sensitive	Sensitive
2016	Sensitive	Sensitive
2016	MDR	MDR
2016	Sensitive	Sensitive
2016	Sensitive	Sensitive
2016	Sensitive	Sensitive
2016	Sensitive	Sensitive
2016	Sensitive	Sensitive
2016	Sensitive	Sensitive
2016	Sensitive	Sensitive
2016	Mono-Resistant	INHR
2016	Sensitive	Sensitive
2016	Sensitive	Sensitive
2016	Sensitive	Sensitive
2016	Sensitive	Sensitive
2016	Sensitive	Sensitive
2016	Sensitive	Sensitive
2016	Sensitive	Sensitive
2016	MDR	MDR
2016	Sensitive	Sensitive
2016	Sensitive	Sensitive
2016	Mono-Resistant	PZAR
2016	Sensitive	Sensitive
2016	Sensitive	Sensitive
2016	Sensitive	Sensitive
2016	Sensitive	Sensitive
2016	Sensitive	Sensitive
2016	Sensitive	Sensitive
2016	Sensitive	Sensitive
2016	Sensitive	Sensitive
2016	Sensitive	Sensitive
2016	Sensitive	Sensitive
2016	Sensitive	Sensitive
2016	Sensitive	Sensitive
2016	Sensitive	Sensitive
2016	Sensitive	Sensitive
2016	Sensitive	Sensitive
2016	Sensitive	Sensitive
2016	Sensitive	Sensitive
2016	Sensitive	Sensitive
2016	Sensitive	Sensitive
2016	Sensitive	Sensitive
2016	Sensitive	Sensitive
2016	Sensitive	Sensitive
2016	Sensitive	Sensitive
2016	Sensitive	Sensitive
2016	Sensitive	Sensitive
2016	Sensitive	Sensitive
2016	Sensitive	Sensitive
2016	Sensitive	Sensitive
2016	PolyR	PolyR
2016	Sensitive	Sensitive
2016	Sensitive	Sensitive
2016	Sensitive	Sensitive
2016	PolyR	PolyR
2016	Sensitive	Sensitive
2016	Sensitive	Sensitive
2016	Sensitive	Sensitive
2016	Mono-Resistant	PZAR
2016	Sensitive	Sensitive
2016	Sensitive	Sensitive
2016	PolyR	PolyR
2016	Sensitive	Sensitive
2016	Sensitive	Sensitive
2016	Sensitive	Sensitive
2016	Sensitive	Sensitive
2016	Sensitive	Sensitive
2016	Sensitive	Sensitive
2016	Sensitive	Sensitive
2016	Mono-Resistant	SMR
2016	Mono-Resistant	INHR
2016	Sensitive	Sensitive
2016	Sensitive	Sensitive
2016	Sensitive	Sensitive
2016	Sensitive	Sensitive
2016	Sensitive	Sensitive
2016	Sensitive	Sensitive
2016	Sensitive	Sensitive
2016	Sensitive	Sensitive
2016	Sensitive	Sensitive
2016	Sensitive	Sensitive
2016	PolyR	PolyR
2016	Sensitive	Sensitive
2016	PolyR	PolyR
2016	Sensitive	Sensitive
2016	Sensitive	Sensitive
2016	Sensitive	Sensitive
2016	Sensitive	Sensitive
2016	Sensitive	Sensitive
2016	Sensitive	Sensitive
2016	Sensitive	Sensitive
2016	Sensitive	Sensitive
2016	Sensitive	Sensitive
2016	Sensitive	Sensitive
2016	Sensitive	Sensitive
2016	Sensitive	Sensitive
2016	Sensitive	Sensitive
2016	Sensitive	Sensitive
2016	Mono-Resistant	INHR
2016	Sensitive	Sensitive
2016	Sensitive	Sensitive
2016	Sensitive	Sensitive
2016	Sensitive	Sensitive
2016	Sensitive	Sensitive
2016	Sensitive	Sensitive
2016	Sensitive	Sensitive
2016	Sensitive	Sensitive
2016	Sensitive	Sensitive
2016	Sensitive	Sensitive
2016	Sensitive	Sensitive
2016	Mono-Resistant	SMR
2016	Sensitive	Sensitive
2016	Sensitive	Sensitive
2016	PolyR	PolyR
2016	Sensitive	Sensitive
2016	Sensitive	Sensitive
2016	Sensitive	Sensitive
2016	Sensitive	Sensitive
2016	Sensitive	Sensitive
2016	Sensitive	Sensitive
2016	Sensitive	Sensitive
2016	Sensitive	Sensitive
2016	Sensitive	Sensitive
2016	Mono-Resistant	INHR
2016	Sensitive	Sensitive
2016	Sensitive	Sensitive
2016	Mono-Resistant	SMR
2016	Sensitive	Sensitive
2016	Mono-Resistant	SMR
2016	Sensitive	Sensitive
2016	Sensitive	Sensitive
2016	Sensitive	Sensitive
2016	Sensitive	Sensitive
2016	Sensitive	Sensitive
2016	Sensitive	Sensitive
2016	Sensitive	Sensitive
2016	Sensitive	Sensitive
[truncated: 540 more rows]
